# Supplementary material for: Multicomplex Pharmacophore Modeling of Estrogen Receptors Suggests the Probable Repurposing of Procaterol as an Antiproliferative Agent Against Breast Cancer Cells
Source: Int J Mol Sci. 2026 Jan 1;27(1):463. doi: 10.3390/ijms27010463 (PMC12786801; doi:10.3390/ijms27010463)
Supplement: Supplementary file 1 [file ijms-27-00463-s001.zip]

Archive with 1 entries (1 files):
- ijms-4066923-supplementary.pdf
